# Supplementary material for: Comparison of Plasma Metabolome Response to Diets Enriched in Soybean and Partially-Hydrogenated Soybean Oil in Moderately Hypercholesterolemic Adults-A Pilot Study
Source: Metabolites. 2023 Mar 26;13(4):474. doi: 10.3390/metabo13040474 (PMC10140885; doi:10.3390/metabo13040474)
Supplement: Supplementary file 1 [file metabolites-13-00474-s001.zip]

Archive with 1 entries (1 files):
- metabolites-2230776-supplementary.pdf
